# Supplementary material for: The Formation and Phase Stability of A-Site High-Entropy Perovskite Oxides
Source: Materials (Basel). 2023 Mar 9;16(6):2214. doi: 10.3390/ma16062214 (PMC10052205; doi:10.3390/ma16062214)
Supplement: Supplementary file 1 [file materials-16-02214-s001.zip]

Archive with 1 entries (1 files):
- materials-2240745-supplementary.pdf
